# Supplementary material for: Stability and Degradation of Perovskite Solar Cells in Space Environments: Mechanisms and Protocols
Source: Int J Mol Sci. 2026 Apr 12;27(8):3459. doi: 10.3390/ijms27083459 (PMC13116883; doi:10.3390/ijms27083459)
Supplement: Supplementary file 1 [file ijms-27-03459-s001.zip]

Archive with 1 entries (1 files):
- ijms-4180398-supplementary.pdf
